# Supplementary material for: An Easy and Rapid Transformation Protocol for Transient Expression in Cotton Fiber
Source: Front Plant Sci. 2022 Mar 22;13:837994. doi: 10.3389/fpls.2022.837994 (PMC8980934; doi:10.3389/fpls.2022.837994)
Supplement: Supplementary file 1 [file Table_1.xlsx]

## Sheet: Dataset S1
Supplementary Table 1. Primers used in this study.
Primer name	Sequence (5'-->3')	Used for	Gene ID
GhUBQ7-RT-F	GAAGGCATTCCACCTGACCAAC	Internal control gene GhUBQ7 specific primers for qRT-PCR analysis	DQ116441
GhUBQ7-RT-R	CTTGACCTTCTTCTTCTTGTGCTTG
GhCFE1-RT-F	AAAGTCAATCCCGAAGGTGG	GhCFE1 gene specific primers for qRT-PCR analysis	Gh_A05G1404
GhCFE1-RT-R	CAGAGGGGAGCTGGTCAAT
GhMYB212-RT-F	AGGGAATCGGTGGTCACTAA	GhMYB212 gene specific primers for qRT-PCR analysis	Gh_D11G3078
GhMYB212-RT-R	CGACATGAACAGGAAGAGGG
GhSusC-RT-F	TCACTCTTCCAGGGCTCTAC	GhSusC gene specific primers for qRT-PCR analysis	Gh_D06G0825
GhSusC-RT-R	AGAACTCTACGAGCCCAGTT
GhFSN1-RT-F	AACCAGGAACCTGCATATGTT	GhFSN1 gene specific primers for qRT-PCR analysis	Gh_A12G1049
GhFSN1-RT-R	CGAGTTGAAATCACCACCAC
35S::GhCFE1-OE-F	ACTCTAGAGGATCCCCGGGATGGCGTCGGCGAGTACTT	35S::GhCFE1 overexpressing vector constucting
35S::GhCFE1-OE-R	ATCGGGGAAATTCGAGCTCCTAACTTCCACGGTTAACCATT
35S::GhMYB212-OE-F	ACTCTAGAGGATCCCCGGGATGAGAAACCCTACGAAAAA	35S::MYB212 overexpressing vector constucting
35S::GhMYB212-OE-R	ATCGGGGAAATTCGAGCTCTCATTTTGGTTGATCGAAGG
35S::GhSusC-OE-F	ACTCTAGAGGATCCCCGGGATGGCTTCAATCAGTGTTTGTG	35S::GhSusC overexpressing vector constucting
35S::GhSusC-OE-R	ATCGGGGAAATTCGAGCTCTTACTCAACAGCTAGTGGAACAGT
35S::GhFSN1-OE-F	ACTCTAGAGGATCCCCGGGATGCAAAGTTCATTTGGTATATATC	35S::GhFSN1 overexpressing vector constucting
35S::GhFSN1-OE-R	ATCGGGGAAATTCGAGCTCTTATACACTAGCATTAACCACGTG
pGhFSN1::GUS-F	GACCATGATTACGCCAAGCTTACGACATCTTAAAACTAGGAT	pGhFSN1::GUS expression vector constucting
pGhFSN1::GUS-R	ACCACCCGGGGATCCTCTAGAATATGTCTATATATATGTGTGT
pGhMYB212::GUS-F	GACCATGATTACGCCAAGCTTTTATCAACACCTTCCTAGCTGTC	pGhMYB212::GUS expression vector constucting
pGhMYB212::GUS-F	ACCACCCGGGGATCCTCTAGAGGTTTTTTTTTTTAGCTTAGAGAG
